# Supplementary material for: Development of a Comprehensive Lesion Severity Classification Model for Largemouth Bass (Micropterus salmoides) Ranavirus (LMBV) Based on Machine Vision
Source: Int J Mol Sci. 2025 Sep 10;26(18):8810. doi: 10.3390/ijms26188810 (PMC12469617; doi:10.3390/ijms26188810)
Supplement: Supplementary file 1 [file ijms-26-08810-s001.zip]

Archive with 1 entries (1 files):
- ijms-3834846-supplementary.pdf
